# Supplementary material for: Unraveling the molecular basis of oxidative stress management in a drought tolerant rice genotype Nagina 22
Source: BMC Genomics. 2016 Oct 4;17:774. doi: 10.1186/s12864-016-3131-2 (PMC5050613; doi:10.1186/s12864-016-3131-2)
Supplement: Additional file 3: Table S2. — Evidence for interaction network (.xlx). The file contains all the necessary scores and loci interaction details generated using RiceNet v2. (XLSX 14 kb) [file 12864_2016_3131_MOESM3_ESM.xlsx]

## Sheet: Sheet1
Rank	RGAP7.0 Locus (RAP-DB Locus)	Score	Evidences:Contribution	# connected guide gene / # valid guide gene	Connected guide gene
		Oryza sativa Gramene GO biological process
1	LOC_Os05g25850	56.8	SC-CC:0.56	9/21	LOC_Os02g02400
	(Os05g0323900)		HS-HT:0.26		LOC_Os03g03910
	SOD A		CE-CC:0.11		LOC_Os03g06740
			DR-CX:0.06		LOC_Os03g11960
					LOC_Os03g22810
					LOC_Os06g51150
					LOC_Os07g46990
					LOC_Os08g44770
					LOC_Os10g28000
		GO BP: superoxide metabolic process;response to salt stress;embryonic development ending in seed dormancy;response to zinc ion;defense response to bacterium;oxidation reduction;floral organ abscission
2	LOC_Os03g03910	39.57	SC-CC:0.50	10/21	LOC_Os02g02400
	(Os03g0131200)		CE-CC:0.40		LOC_Os02g56850
	CATB		AT-CX:0.10		LOC_Os03g06740
					LOC_Os03g22810
					LOC_Os05g25850
					LOC_Os06g51150
					LOC_Os07g46990
					LOC_Os08g43560
					LOC_Os08g44770
					LOC_Os10g28000
		GO BP: response to oxidative stress;hydrogen peroxide catabolic process;oxidation reduction;cellular response to sulfate starvation;response to hydrogen peroxide;response to light stimulus;cellular response to nitrogen starvation;cellular response to phosphate starvation;response to cadmium ion;response to abscisic acid stimulus
3	LOC_Os08g44770	39.22	SC-CC:0.57	10/21	LOC_Os02g02400
	(Os08g0561700)		AT-CX:0.20		LOC_Os02g56850
	SODCP		DR-CX:0.09		LOC_Os03g03910
			HS-HT:0.09		LOC_Os03g06740
			SC-CX:0.05		LOC_Os03g22810
					LOC_Os04g14680
					LOC_Os05g25850
					LOC_Os06g51150
					LOC_Os07g46990
					LOC_Os10g28000
		GO BP: superoxide metabolic process;response to stress;response to oxidative stress;toxin catabolic process;response to light stimulus;response to iron ion;response to copper ion;oxidation reduction;removal of superoxide radicals;cellular response to UV-B;cellular response to light intensity;cellular response to ozone;cellular response to sucrose stimulus;gene silencing by miRNA;cellular response…
4	LOC_Os06g51150	35.93	SC-CC:0.57	9/21	LOC_Os02g02400
	(Os06g0727200)		CE-CC:0.43		LOC_Os02g56850
	CATC				LOC_Os03g03910
					LOC_Os03g06740
					LOC_Os03g22810
					LOC_Os05g25850
					LOC_Os07g46990
					LOC_Os08g44770
					LOC_Os10g28000
		GO BP: response to oxidative stress;cellular response to nitrogen starvation;cell death;response to cold;response to light stimulus;photoperiodism;response to abscisic acid stimulus;cellular response to sulfate starvation;cellular response to phosphate starvation;response to hydrogen peroxide;hydrogen peroxide catabolic process;cell redox homeostasis;response to cadmium ion;oxidation reduction
5	LOC_Os02g02400	32.01	SC-CC:0.53	8/21	LOC_Os03g03910
	(Os02g0115700)		CE-CC:0.47		LOC_Os03g06740
	CATA				LOC_Os03g22810
					LOC_Os05g25850
					LOC_Os06g51150
					LOC_Os07g46990
					LOC_Os08g44770
					LOC_Os10g28000
		GO BP: response to oxidative stress;systemic acquired resistance;photorespiration;regulation of defense response;hydrogen peroxide catabolic process;cellular lipid catabolic process;oxidation reduction;cellular response to sulfate starvation;response to cold;response to light stimulus;cellular response to nitrogen starvation;cellular response to phosphate starvation;response to cadmium ion
6	LOC_Os03g06740	28.63	SC-CC:0.73	8/21	LOC_Os02g02400
	(Os03g0163300)		AT-CC:0.15		LOC_Os02g34810
	GRCP1		CE-CC:0.12		LOC_Os03g03910
					LOC_Os03g22810
					LOC_Os05g25850
					LOC_Os06g51150
					LOC_Os07g46990
					LOC_Os08g44770
		GO BP: glutathione metabolic process;cell redox homeostasis;oxidation reduction
7	LOC_Os07g46990	27.18	CE-CC:0.33	7/21	LOC_Os02g02400
	(Os07g0665200)		SC-CC:0.20		LOC_Os03g03910
	SODCC2		AT-CX:0.16		LOC_Os03g06740
			OS-CX:0.15		LOC_Os03g22810
			HS-HT:0.15		LOC_Os05g25850
					LOC_Os06g51150
					LOC_Os08g44770
		GO BP: superoxide metabolic process;response to salt stress;response to iron ion;response to ozone;defense response to bacterium;response to copper ion;oxidation reduction;removal of superoxide radicals;cellular response to copper ion;cellular response to UV-B;cellular response to light intensity;cellular response to ozone;cellular response to sucrose stimulus;gene silencing by miRNA;cellular res…
8	LOC_Os03g22810	25.86	CE-CC:0.33	7/21	LOC_Os02g02400
	(Os03g0351500)		SC-CC:0.22		LOC_Os03g03910
	SODCC1		OS-CX:0.16		LOC_Os03g06740
			HS-HT:0.16		LOC_Os05g25850
			AT-CX:0.14		LOC_Os06g51150
					LOC_Os07g46990
					LOC_Os08g44770
		GO BP: superoxide metabolic process;response to salt stress;response to iron ion;response to ozone;removal of superoxide radicals;defense response to bacterium;response to copper ion;oxidation reduction
9	LOC_Os10g28000	16.02	SC-CC:0.83	5/21	LOC_Os02g02400
	(Os10g0415300)		CE-CC:0.17		LOC_Os03g03910
	GRCP2				LOC_Os05g25850
					LOC_Os06g51150
					LOC_Os08g44770
		GO BP: glutathione metabolic process;cell redox homeostasis;oxidation reduction
10	LOC_Os03g11960	13.45	AT-CC:0.54	3/21	LOC_Os02g34810
	(Os03g0219200)		HS-HT:0.25		LOC_Os05g25850
	SOD2		SC-CC:0.20		LOC_Os06g02500
		GO BP: superoxide metabolic process;response to oxidative stress;removal of superoxide radicals;oxidation reduction;cellular response to high light intensity;cellular response to UV-B;cellular response to light intensity;cellular response to ozone;cellular response to salt stress
11	LOC_Os06g02500	12.99	AT-CC:0.62	2/21	LOC_Os03g11960
	(Os06g0115400)		AT-HT:0.26		LOC_Os06g05110
	SODF1		OS-CX:0.13
		GO BP: superoxide metabolic process;oxidation reduction
12	LOC_Os02g56850	9.47	SC-CC:0.78	3/21	LOC_Os03g03910
	(Os02g0813500)		AT-CX:0.22		LOC_Os06g51150
	GRC2				LOC_Os08g44770
		GO BP: cell redox homeostasis;oxidation reduction;glutathione metabolic process;toxin catabolic process
13	LOC_Os06g05110	9.15	AT-CC:0.45	1/21	LOC_Os06g02500
	(Os06g0143000)		AT-HT:0.37
	SODF2		OS-CX:0.18
		GO BP: superoxide metabolic process;removal of superoxide radicals;oxidation reduction
14	LOC_Os02g34810	7.87	AT-CC:1.00	2/21	LOC_Os03g06740
	(Os02g0553200)				LOC_Os03g11960
	APX8	GO BP: response to oxidative stress;oxidation reduction;hydrogen peroxide catabolic process;hydrogen peroxide mediated signaling pathway;chloroplast-nucleus signaling pathway;cold acclimation
15	LOC_Os08g43560	1.96	AT-CX:1.00	1/21	LOC_Os03g03910
	(Os08g0549100)	GO BP: response to oxidative stress;oxidation reduction;hydrogen peroxide catabolic process
	APX4
16	LOC_Os04g14680	1.91	SC-CX:1.00	1/21	LOC_Os08g44770
	(Os04g0223300)	GO BP: response to oxidative stress;hydrogen peroxide catabolic process;oxidation reduction
	APX3
